# Supplementary material for: Inorganic, Synthetic, Natural, and Innovative Hybrid Hydrogen Sulfide Donors and Inhibitors of Its Biosynthesis in the Treatment of Central and Peripheral Nervous System Injuries: A Systematic Analytical Review
Source: Int J Mol Sci. 2025 Dec 8;26(24):11842. doi: 10.3390/ijms262411842 (PMC12732372; doi:10.3390/ijms262411842)
Supplement: Supplementary file 1 [file ijms-26-11842-s001.zip]

Archive with 1 entries (1 files):
- ijms-3991254-supplementary.pdf
